# Supplementary material for: ﻿A new species of the genus Leptobrachella (Anura, Megophryidae) from central Guangdong Province, China
Source: Zookeys. 2025 Nov 11;1259:185–204. doi: 10.3897/zookeys.1259.164646 (PMC12627998; doi:10.3897/zookeys.1259.164646)
Supplement: Supplementary material 2 — Uncorrected mean p-distances among Leptobrachella species and outgroups based on the 16S rRNA fragment [file zookeys-1259-185_article-164646__-s002.xlsx]

## Sheet: MatrixOutput
Table S2. Uncorrected p-distances among Leptobrachella species and outgroups based on 16S rRNA fragment.
		1	2	3	4	5	6	7	8	9	10	11	12	13	14	15	16	17	18	19	20	21	22	23	24	25	26	27	28	29	30	31	32	33	34	35	36	37	38	39	40	41	42	43	44	45	46	47	48
1	Leptobrachella kungfu sp. nov.
2	Leptobrachella aerea	0.101764
3	Leptobrachella alpina	0.0861533	0.0745713
4	Leptobrachella applebyi	0.142209	0.120783	0.128664
5	Leptobrachella ardens	0.14247	0.112744	0.113119	0.0555466
6	Leptobrachella aspera	0.116985	0.0522296	0.0708171	0.141238	0.126282
7	Leptobrachella baluensis	0.163518	0.15307	0.149366	0.12977	0.114284	0.163518
8	Leptobrachella bashaensis	0.0559069	0.0599454	0.0597565	0.121377	0.105874	0.0744778	0.142178
9	Leptobrachella bidoupensis	0.131105	0.116932	0.109291	0.0812747	0.0701471	0.130627	0.125684	0.11814
10	Leptobrachella bijie	0.109925	0.0897532	0.0381108	0.141785	0.133698	0.105223	0.175471	0.0824861	0.133668
11	Leptobrachella botsfordi	0.121814	0.094043	0.0970122	0.110414	0.094475	0.0943521	0.132735	0.094043	0.106038	0.125712
12	Leptobrachella bourreti	0.0821824	0.0779806	0.0274677	0.129976	0.114258	0.0743506	0.150923	0.055988	0.126282	0.0453036	0.105524
13	Leptobrachella brevicrus	0.182709	0.147482	0.151731	0.130657	0.143259	0.15767	0.0815346	0.157111	0.138553	0.173537	0.155786	0.160346
14	Leptobrachella chishuiensis	0.0978643	0.0860433	0.0239736	0.141785	0.125911	0.0896179	0.16736	0.0709708	0.125882	0.0135743	0.113371	0.0344927	0.169431
15	Leptobrachella crocea	0.110465	0.0861533	0.090754	0.113345	0.0894222	0.102759	0.117114	0.0829854	0.0787534	0.110293	0.0752936	0.0986186	0.135544	0.102646
16	Leptobrachella damingshanensis	0.134399	0.0669706	0.10951	0.136213	0.11332	0.0819183	0.159484	0.0864337	0.133214	0.121432	0.0996091	0.105361	0.153087	0.117586	0.118326
17	Leptobrachella dong	0.0782483	0.0740975	0.0204828	0.121786	0.106226	0.0741143	0.14247	0.0522536	0.118113	0.0416322	0.101407	0.0135337	0.156851	0.0309066	0.098293	0.101252
18	Leptobrachella dorsospina	0.0978198	0.086004	0.0273458	0.129098	0.117533	0.078365	0.154131	0.0709382	0.129535	0.0453795	0.101252	0.0240354	0.164096	0.0415727	0.106416	0.109875	0.0239624
19	Leptobrachella dringi	0.16725	0.122143	0.134278	0.131982	0.126225	0.143395	0.139934	0.129917	0.130153	0.153053	0.106723	0.134739	0.163229	0.15198	0.102212	0.14013	0.130361	0.130153
20	Leptobrachella dushanensis	0.0821824	0.0779806	0.020421	0.121377	0.105874	0.0669706	0.141981	0.055988	0.121568	0.0415038	0.101075	0.0101671	0.156299	0.0308126	0.094208	0.105361	0.0101367	0.0170183	0.134739
21	Leptobrachella eos	0.0976704	0.0858748	0.0274291	0.137576	0.121786	0.0820595	0.150124	0.0708333	0.129976	0.0453141	0.0974774	0.0240017	0.173498	0.0415134	0.098293	0.113724	0.0239289	0.0170976	0.139418	0.0169947
22	Leptobrachella feii	0.113724	0.0448642	0.0637468	0.128895	0.117928	0.0273842	0.154667	0.0711653	0.117901	0.086173	0.106581	0.078365	0.140715	0.0824672	0.102259	0.0741143	0.0708171	0.0862834	0.139418	0.0746992	0.0900251
23	Leptobrachella firthi	0.133638	0.105337	0.109825	0.159747	0.151697	0.118113	0.180406	0.113673	0.150124	0.12977	0.118726	0.105662	0.175046	0.122006	0.130419	0.106772	0.101539	0.118086	0.155938	0.105662	0.114054	0.10968
24	Leptobrachella flaviglandulosa	0.0524169	0.0564236	0.0525691	0.129535	0.121568	0.0820595	0.171619	0.037877	0.118113	0.0676286	0.0984668	0.0559752	0.170286	0.0636823	0.0831112	0.0906155	0.0522416	0.063653	0.134523	0.0559752	0.0635594	0.0749393	0.102212
25	Leptobrachella fritinniens	0.173132	0.130598	0.139902	0.144162	0.114772	0.141145	0.163788	0.139418	0.122558	0.166169	0.10689	0.135452	0.186555	0.162063	0.110389	0.152984	0.143894	0.135702	0.0662142	0.14039	0.145175	0.136173	0.160842	0.131952
26	Leptobrachella fuliginosa	0.121595	0.0887151	0.0895773	0.0935725	0.0858357	0.105361	0.161286	0.101252	0.0901411	0.121025	0.0789902	0.0973292	0.159818	0.117193	0.0943737	0.113345	0.0895773	0.093149	0.109291	0.0935938	0.0978198	0.100921	0.137327	0.0901617	0.0980974
27	Leptobrachella gracilis	0.178535	0.141495	0.166975	0.135047	0.129741	0.160346	0.156299	0.153814	0.143459	0.181476	0.135016	0.167563	0.188647	0.185608	0.121187	0.168473	0.162945	0.158667	0.0979472	0.167563	0.172554	0.155207	0.178215	0.158927	0.109655	0.136644
28	Leptobrachella graminicola	0.0819183	0.0777323	0.0274291	0.121786	0.106226	0.0704885	0.14247	0.0558131	0.118113	0.048785	0.0976483	0.0135555	0.156851	0.0379396	0.098293	0.0974995	0.00673951	0.0240017	0.126454	0.010153	0.023968	0.0744607	0.0977753	0.0558004	0.139902	0.0858748	0.158927
29	Leptobrachella guinanensis	0.114284	0.0594549	0.0867159	0.142209	0.126282	0.0783471	0.148822	0.0712547	0.141981	0.0985119	0.103263	0.0827159	0.159782	0.0985119	0.106581	0.0638557	0.0787534	0.0909138	0.135203	0.0827159	0.0907748	0.0742069	0.0901617	0.0755551	0.143894	0.105547	0.159449	0.0750685
30	Leptobrachella hamidi	0.159188	0.128866	0.113876	0.129302	0.105152	0.123227	0.142931	0.11769	0.129741	0.146732	0.11769	0.126712	0.166169	0.138807	0.105686	0.151169	0.126282	0.109875	0.0935513	0.118113	0.122613	0.122613	0.155427	0.126282	0.0791092	0.112003	0.0937359	0.122392	0.134523
31	Leptobrachella heteropus	0.187233	0.1427	0.169073	0.14697	0.1467	0.15145	0.187595	0.151697	0.152549	0.194985	0.167651	0.168473	0.193578	0.182479	0.144495	0.162678	0.167878	0.172554	0.175007	0.168473	0.186238	0.138522	0.192118	0.15223	0.17181	0.141722	0.180243	0.167878	0.160612	0.148761
32	Leptobrachella isos	0.10951	0.112397	0.101741	0.121568	0.125204	0.1099	0.150124	0.0974774	0.121377	0.125289	0.110612	0.0938999	0.168193	0.121432	0.126082	0.1052	0.0861533	0.102259	0.147383	0.0901617	0.102101	0.105385	0.0965516	0.0979695	0.144162	0.105547	0.163788	0.0824483	0.0898685	0.129947	0.167878
33	Leptobrachella itiokai	0.182709	0.147482	0.151731	0.130657	0.143259	0.15767	0.0815346	0.157111	0.138553	0.173537	0.155786	0.160346	0	0.169431	0.135544	0.153087	0.156851	0.164096	0.163229	0.156299	0.173498	0.140715	0.175046	0.170286	0.186555	0.159818	0.188647	0.156851	0.159782	0.166169	0.193578	0.168193
34	Leptobrachella jinshaensis	0.101275	0.0894425	0.0273458	0.137607	0.129564	0.0856176	0.166736	0.0743675	0.129535	0.0204828	0.112969	0.0274291	0.164714	0.0237846	0.1099	0.117376	0.0273458	0.0240072	0.139449	0.0203926	0.0239736	0.0785	0.121568	0.0670845	0.153306	0.105385	0.172591	0.0273906	0.0943953	0.130449	0.190074	0.105734	0.164714
35	Leptobrachella jinyunensis	0.109754	0.093332	0.0415727	0.141558	0.133485	0.108836	0.170807	0.0823622	0.133456	0.00675962	0.129389	0.0452385	0.172918	0.0169672	0.113953	0.125092	0.0415727	0.0453141	0.156851	0.0414447	0.0452489	0.0897532	0.133456	0.0711816	0.17	0.124673	0.185294	0.0487148	0.098187	0.150467	0.198836	0.125092	0.172918	0.0204542
36	Leptobrachella juliandringi	0.177277	0.154131	0.130005	0.141238	0.126511	0.1467	0.0968654	0.150923	0.110414	0.164168	0.132974	0.151203	0.10571	0.15099	0.127175	0.16851	0.138776	0.142241	0.16145	0.142241	0.14697	0.14697	0.176645	0.164132	0.169925	0.129976	0.14978	0.138776	0.1467	0.135264	0.193578	0.162981	0.10571	0.146462	0.16359
37	Leptobrachella kajangensis	0.121951	0.112397	0.137576	0.0973292	0.0858553	0.129127	0.146905	0.0977753	0.0976483	0.158185	0.0949767	0.133214	0.1653	0.150223	0.101585	0.124423	0.128895	0.145926	0.133608	0.133214	0.149914	0.112969	0.141981	0.117717	0.114412	0.112003	0.134554	0.132764	0.12543	0.117297	0.117559	0.120541	0.1653	0.153632	0.157928	0.147176
38	Leptobrachella kalonensis	0.160117	0.138078	0.14127	0.116596	0.093615	0.155496	0.143027	0.13833	0.0525934	0.154735	0.134399	0.155242	0.173867	0.154735	0.106086	0.160117	0.146732	0.146495	0.138745	0.15019	0.15099	0.147209	0.176684	0.138299	0.147449	0.122006	0.165927	0.146732	0.164168	0.151203	0.184082	0.159818	0.173867	0.150467	0.154484	0.13977	0.138553
39	Leptobrachella kecil	0.173498	0.162945	0.153881	0.141754	0.137327	0.162376	0.193535	0.142963	0.149881	0.189792	0.159747	0.163554	0.203732	0.176133	0.164714	0.1667	0.150957	0.157313	0.171298	0.154415	0.171373	0.158667	0.199477	0.155751	0.172804	0.136614	0.20791	0.154954	0.151731	0.182896	0.0969903	0.167011	0.203732	0.179543	0.18947	0.184902	0.11714	0.19841
40	Leptobrachella khasiorum	0.109729	0.11657	0.0890006	0.142764	0.133698	0.112596	0.15952	0.104694	0.135077	0.108454	0.0983154	0.085304	0.175123	0.0928688	0.0945399	0.126138	0.0813768	0.0849049	0.1348	0.081118	0.0850311	0.120998	0.102918	0.0971814	0.168754	0.12081	0.159555	0.0777323	0.11431	0.133698	0.167988	0.133698	0.175123	0.0962398	0.112053	0.164477	0.14599	0.160453	0.166499
41	Leptobrachella korifi	0.138776	0.118539	0.0782483	0.12611	0.110046	0.106086	0.14247	0.106062	0.146194	0.101585	0.118113	0.0824294	0.153375	0.0860237	0.114258	0.126741	0.0711489	0.0782305	0.131497	0.0709219	0.0821637	0.110638	0.131769	0.106416	0.149218	0.138047	0.169677	0.0749393	0.114284	0.123227	0.18209	0.114644	0.153375	0.0857265	0.1052	0.145691	0.138522	0.16736	0.14964	0.109147
42	Leptobrachella lateralis	0.262714	0.235341	0.218479	0.245455	0.222782	0.231884	0.228817	0.213721	0.250301	0.22195	0.242382	0.200643	0.257688	0.213392	0.212975	0.251264	0.214188	0.22362	0.264681	0.204881	0.218911	0.222782	0.258696	0.246344	0.25966	0.255231	0.234543	0.214188	0.230964	0.234493	0.244803	0.232714	0.257688	0.208316	0.22156	0.242923	0.222342	0.250301	0.295763	0.231012	0.214107
43	Leptobrachella laui	0.0594822	0.0783829	0.0705923	0.145193	0.137109	0.09317	0.166664	0.0375759	0.142013	0.0824861	0.10951	0.0667592	0.174122	0.0819556	0.105898	0.0979918	0.0701471	0.0745883	0.134308	0.0667592	0.0744778	0.089889	0.113673	0.0413762	0.151946	0.112969	0.149848	0.0665492	0.0751809	0.129741	0.176645	0.104991	0.174122	0.0707288	0.0860629	0.162945	0.132496	0.154735	0.179804	0.0934733	0.113699	0.244912
44	Leptobrachella liui	0.048785	0.0711816	0.0634662	0.145723	0.129799	0.093332	0.158632	0.0414542	0.122226	0.071304	0.109705	0.0523291	0.1831	0.0672142	0.0983154	0.0981646	0.0486224	0.0599454	0.142439	0.0523291	0.0524929	0.0900456	0.113876	0.0309066	0.15223	0.11317	0.179842	0.0521663	0.0868878	0.142502	0.177316	0.109535	0.1831	0.0633732	0.071198	0.172304	0.125458	0.134644	0.163861	0.0855982	0.102078	0.236655	0.0449695
45	Leptobrachella macrops	0.156851	0.117323	0.12543	0.0935938	0.0748105	0.138968	0.137827	0.126943	0.0786355	0.138553	0.121978	0.126712	0.159258	0.138553	0.105874	0.137827	0.118512	0.122198	0.136142	0.118113	0.122392	0.134338	0.159747	0.131076	0.140881	0.0979472	0.157111	0.118512	0.143459	0.12278	0.170286	0.130182	0.159258	0.134369	0.13833	0.1467	0.137576	0.0832566	0.190033	0.143227	0.138522	0.241944	0.143227	0.127407
46	Leptobrachella maculosa	0.131557	0.0979472	0.109655	0.0813952	0.055894	0.115005	0.122226	0.102759	0.0627783	0.130212	0.102759	0.11076	0.127203	0.122419	0.0976483	0.0986186	0.102735	0.114054	0.126454	0.102394	0.118299	0.106747	0.126482	0.110389	0.142899	0.0979472	0.156007	0.102735	0.118512	0.134094	0.156851	0.125656	0.127203	0.126082	0.130005	0.142732	0.109705	0.0782662	0.171052	0.131105	0.126741	0.228817	0.12631	0.106772	0.0711489
47	Leptobrachella mangshanensis	0.0525813	0.0677291	0.063653	0.146462	0.130449	0.089889	0.158632	0.0344927	0.122836	0.0791639	0.114284	0.0598439	0.174122	0.0749737	0.106796	0.094685	0.0560694	0.067613	0.143163	0.0598439	0.0675129	0.0865845	0.114232	0.0345417	0.153018	0.109705	0.180787	0.0596556	0.0871529	0.142502	0.17379	0.109875	0.174122	0.0710597	0.0790448	0.163554	0.121978	0.135325	0.160346	0.10143	0.114464	0.247794	0.0415038	0.0170737	0.128051	0.107299
48	Leptobrachella maoershanensis	0.0710924	0.0635741	0.0786535	0.142273	0.11814	0.0781498	0.163824	0.0309575	0.122863	0.102171	0.110071	0.0747335	0.179588	0.0902441	0.0988163	0.0980142	0.0708496	0.0902029	0.146905	0.0747335	0.0900662	0.0748448	0.138553	0.0560138	0.156816	0.113345	0.180143	0.0744948	0.0825914	0.138522	0.164988	0.117559	0.179588	0.0936576	0.102014	0.16851	0.117928	0.143291	0.156042	0.117219	0.118352	0.247845	0.0557452	0.0525414	0.131799	0.115475	0.0418409
49	Leptobrachella marmorata	0.142931	0.125401	0.118086	0.110587	0.101875	0.135452	0.134769	0.110364	0.126482	0.139255	0.0946416	0.119292	0.165853	0.135295	0.0941865	0.135702	0.12278	0.106391	0.0859649	0.114617	0.119103	0.134769	0.143894	0.126683	0.0901205	0.112545	0.089848	0.118887	0.123171	0.0342665	0.153595	0.126683	0.165853	0.126943	0.139031	0.143927	0.0987483	0.143959	0.171619	0.11467	0.131739	0.226535	0.130153	0.135047	0.123621	0.118887	0.135047	0.135264
50	Leptobrachella maura	0.138047	0.120756	0.106202	0.112944	0.104991	0.125854	0.1348	0.109655	0.117506	0.121786	0.122171	0.122392	0.139707	0.110242	0.0935938	0.129098	0.110414	0.12543	0.0865448	0.113876	0.134124	0.109485	0.147931	0.118113	0.11347	0.116364	0.105524	0.114258	0.122364	0.0854315	0.154415	0.121759	0.139707	0.12135	0.125458	0.143959	0.0894222	0.155751	0.145458	0.121623	0.11913	0.200167	0.129302	0.134154	0.1348	0.121978	0.138776	0.134369
51	Leptobrachella melanoleucus	0.145926	0.0966974	0.0970122	0.101407	0.0787353	0.117323	0.145458	0.11714	0.101384	0.105015	0.0938785	0.105524	0.139255	0.101252	0.101921	0.117954	0.101407	0.100592	0.110021	0.0973292	0.105361	0.120568	0.138269	0.113496	0.110192	0.0449489	0.137576	0.0976483	0.121595	0.115775	0.171335	0.141013	0.139255	0.0971594	0.108621	0.121759	0.124174	0.134154	0.156737	0.12081	0.125854	0.236655	0.129127	0.12936	0.105874	0.105874	0.125882	0.129564
52	Leptobrachella melica	0.146194	0.100898	0.0978198	0.0734148	0.0448106	0.114054	0.138109	0.117559	0.0591969	0.125712	0.102236	0.11408	0.143291	0.114132	0.101608	0.116958	0.106062	0.117349	0.131046	0.10951	0.117743	0.105874	0.15145	0.117533	0.135203	0.085707	0.130419	0.106062	0.126082	0.109875	0.135295	0.137109	0.143291	0.125486	0.129389	0.118753	0.109147	0.0973733	0.149607	0.126568	0.130686	0.247394	0.141301	0.133485	0.0895773	0.0738797	0.134154	0.130034
53	Leptobrachella minima	0.102282	0.0452931	0.0863032	0.12977	0.130005	0.0708171	0.171942	0.0675129	0.130449	0.0902029	0.103311	0.0746992	0.161217	0.0902029	0.103311	0.0711816	0.0708171	0.0785	0.131982	0.0746992	0.0825914	0.0706965	0.110612	0.0678457	0.148727	0.0937785	0.1427	0.0671834	0.0529009	0.137576	0.158962	0.109172	0.161217	0.086173	0.0937999	0.156557	0.133004	0.156662	0.167323	0.0975216	0.119157	0.246842	0.0675129	0.0752156	0.130895	0.11485	0.0752156	0.0787895
54	Leptobrachella mjobergi	0.17379	0.163824	0.168473	0.17288	0.135983	0.1709	0.0923689	0.144397	0.143725	0.187315	0.114644	0.174416	0.128692	0.187315	0.118299	0.166766	0.165576	0.169393	0.16701	0.169073	0.161182	0.16589	0.164988	0.166132	0.175007	0.168193	0.169073	0.165576	0.147689	0.15248	0.194975	0.159223	0.128692	0.182439	0.182479	0.120568	0.149498	0.153087	0.209452	0.179243	0.169677	0.239332	0.165226	0.165853	0.152264	0.132012	0.161756	0.166448
55	Leptobrachella murphyi	0.0824483	0.0934521	0.0485527	0.0935938	0.0863032	0.0976704	0.125882	0.0708333	0.105361	0.0705046	0.105547	0.0488442	0.143725	0.0632805	0.101764	0.11777	0.0345909	0.0486224	0.134769	0.0379848	0.0523291	0.0901823	0.117901	0.0708171	0.147416	0.0934521	0.133638	0.0416919	0.0981422	0.105337	0.173498	0.0902987	0.143725	0.0594822	0.070401	0.126282	0.121786	0.125514	0.159258	0.0971814	0.067613	0.223224	0.0815161	0.0708333	0.110242	0.0906155	0.0824672	0.0900662
56	Leptobrachella nahangensis	0.0868678	0.0378596	0.067382	0.12543	0.106038	0.0596419	0.146161	0.0600333	0.114054	0.086173	0.0792468	0.0635448	0.144463	0.0787714	0.0868478	0.0526578	0.0597427	0.0750513	0.123171	0.0635448	0.0749393	0.0521544	0.0824294	0.0529009	0.139644	0.078365	0.142439	0.0561511	0.0489969	0.12135	0.146905	0.0933108	0.144463	0.0785	0.0897532	0.134338	0.120971	0.135295	0.151169	0.0865845	0.107131	0.241944	0.0637615	0.0676286	0.118299	0.0949548	0.0678299	0.0711816
57	Leptobrachella namdongensis	0.093615	0.0901823	0.0782662	0.149673	0.133698	0.0863229	0.158116	0.0631592	0.142534	0.0900662	0.0909347	0.0822012	0.147482	0.0820969	0.110836	0.0868878	0.0782662	0.0823434	0.140683	0.0780161	0.0822199	0.0943953	0.111185	0.0635741	0.158497	0.11049	0.1653	0.0746054	0.0795235	0.131105	0.17288	0.0979918	0.147482	0.0781498	0.0936576	0.158997	0.129331	0.160453	0.166736	0.101476	0.110465	0.235712	0.0595688	0.0746225	0.147003	0.122863	0.0670999	0.0859139
58	Leptobrachella neangi	0.121595	0.0965299	0.0963846	0.100569	0.081759	0.0900046	0.14127	0.105015	0.0968218	0.131696	0.0637468	0.10483	0.139512	0.120221	0.0979695	0.10625	0.0970122	0.104328	0.122143	0.0929877	0.10843	0.0938999	0.126282	0.101407	0.110735	0.0558004	0.146161	0.0932897	0.117533	0.112545	0.150923	0.105874	0.139512	0.116005	0.13533	0.125854	0.0968436	0.128261	0.148584	0.12081	0.117743	0.217666	0.124423	0.124645	0.120944	0.0825724	0.121187	0.117167
59	Leptobrachella niveimontis	0.105734	0.085746	0.0344847	0.140565	0.12484	0.086173	0.162111	0.078518	0.120971	0.0344359	0.10571	0.0345909	0.177654	0.0379308	0.0981422	0.113547	0.0344847	0.0311407	0.15248	0.0274291	0.024041	0.0821824	0.117717	0.0673975	0.153306	0.109172	0.180787	0.0345417	0.0943953	0.130449	0.184591	0.105547	0.177654	0.0204828	0.0343872	0.155496	0.14082	0.141558	0.183626	0.089134	0.0824294	0.217238	0.0822012	0.0599454	0.134124	0.117533	0.0751982	0.0980365
60	Leptobrachella nyx	0.0981422	0.0378596	0.0637468	0.128434	0.109123	0.063237	0.154097	0.063653	0.113294	0.0787714	0.0948088	0.0599315	0.148483	0.0750858	0.0981198	0.0562459	0.0561511	0.0677135	0.131016	0.0599315	0.067613	0.055707	0.0904361	0.0529009	0.139644	0.0857265	0.154633	0.0525691	0.0489969	0.129947	0.145893	0.0973292	0.148483	0.0711653	0.0823434	0.15145	0.120167	0.134369	0.154097	0.0978198	0.110985	0.246344	0.0675129	0.0676286	0.118299	0.0943305	0.0678299	0.0748448
61	Leptobrachella oshanensis	0.0864337	0.0749393	0.0379848	0.133638	0.117901	0.0821824	0.149881	0.0636677	0.126053	0.052505	0.0973292	0.037976	0.168473	0.0486336	0.102417	0.110071	0.0308924	0.0345337	0.143628	0.0307984	0.0344847	0.0827159	0.118086	0.0564236	0.144397	0.101562	0.176941	0.0379221	0.0903193	0.122585	0.181703	0.101898	0.168473	0.0379308	0.052429	0.145926	0.133881	0.14697	0.167287	0.092827	0.0708009	0.231012	0.0745883	0.0527467	0.13039	0.122585	0.0603269	0.0750858
62	Leptobrachella pallida	0.147997	0.121377	0.12135	0.0819183	0.0744607	0.146905	0.142273	0.130449	0.0488667	0.134369	0.106772	0.1348	0.150957	0.134369	0.0981646	0.133668	0.126511	0.10968	0.126282	0.129976	0.130657	0.133851	0.163249	0.122613	0.1348	0.0937359	0.135047	0.126511	0.1467	0.129535	0.164988	0.141754	0.150957	0.130212	0.134154	0.121786	0.118352	0.0677448	0.167011	0.138807	0.14247	0.259614	0.138299	0.126769	0.0787534	0.0704885	0.127407	0.135325
63	Leptobrachella parva	0.168754	0.142241	0.154381	0.125656	0.122006	0.148206	0.037806	0.135234	0.125684	0.172629	0.134124	0.156007	0.0631592	0.172629	0.126082	0.139224	0.147449	0.150644	0.140913	0.146938	0.163824	0.131557	0.17346	0.164677	0.169036	0.162412	0.165576	0.147449	0.145893	0.155973	0.187233	0.142209	0.0631592	0.163861	0.167951	0.108596	0.138713	0.152048	0.176684	0.173537	0.15145	0.243808	0.159747	0.160346	0.145958	0.118352	0.151697	0.156851
64	Leptobrachella pelodytoides	0.11044	0.0558812	0.0829854	0.146161	0.130182	0.067382	0.144897	0.0675974	0.145926	0.0947285	0.0994311	0.0790084	0.155751	0.0947285	0.102759	0.060224	0.0824483	0.0871529	0.135203	0.0790084	0.0870201	0.0633441	0.0864337	0.0718554	0.135921	0.109341	0.159449	0.0787534	0.0101065	0.126683	0.160612	0.0861533	0.155751	0.0906363	0.0944169	0.150678	0.121568	0.16823	0.163824	0.118166	0.11044	0.226647	0.0715004	0.0831495	0.147449	0.114644	0.0834026	0.0788897
65	Leptobrachella petrops	0.109875	0.0981422	0.0857265	0.132376	0.113144	0.0904775	0.141785	0.0784821	0.129127	0.117349	0.0981422	0.0977975	0.127	0.10143	0.114284	0.102441	0.0862834	0.0934309	0.135921	0.086004	0.101407	0.0948524	0.135952	0.0861337	0.16199	0.117559	0.177277	0.0862834	0.11913	0.138745	0.168791	0.114464	0.127	0.101075	0.120998	0.145257	0.129098	0.154735	0.158408	0.117559	0.0904775	0.216813	0.0858553	0.0900251	0.133698	0.0948524	0.0823057	0.0865845
66	Leptobrachella phiadenensis	0.110663	0.0560565	0.0791456	0.146194	0.134124	0.063653	0.185214	0.0753284	0.130657	0.102646	0.115058	0.0751982	0.179895	0.0908166	0.103472	0.0751809	0.0786355	0.0907748	0.147416	0.0751982	0.0906363	0.0635448	0.118726	0.0679468	0.148972	0.109705	0.177277	0.0749565	0.063653	0.143959	0.164404	0.117954	0.179895	0.0942511	0.106299	0.177316	0.137607	0.15553	0.176056	0.114132	0.123087	0.256689	0.082879	0.0869078	0.147964	0.118914	0.087173	0.0790448
67	Leptobrachella picta	0.172842	0.130153	0.143395	0.148206	0.126454	0.152732	0.139934	0.138937	0.13039	0.165576	0.115187	0.143894	0.171518	0.161486	0.102394	0.14039	0.139418	0.139193	0.0448745	0.143894	0.148694	0.147656	0.139193	0.139418	0.0519927	0.109485	0.098293	0.135452	0.139418	0.0901411	0.171189	0.155682	0.171518	0.156816	0.169393	0.166728	0.133851	0.135047	0.181052	0.139965	0.148694	0.256151	0.151416	0.151697	0.136394	0.126683	0.15248	0.156264
68	Leptobrachella pluvialis	0.0983154	0.0345257	0.0711489	0.125656	0.117717	0.0524808	0.154381	0.0565194	0.118326	0.0937785	0.0989465	0.0709219	0.156851	0.0826103	0.090754	0.067613	0.0706965	0.0862834	0.14013	0.0709219	0.0861533	0.0488329	0.106391	0.060224	0.140881	0.101407	0.155717	0.0706965	0.0600195	0.138968	0.147176	0.113522	0.156851	0.0897328	0.0973733	0.15145	0.114284	0.142764	0.156557	0.101764	0.114284	0.245455	0.0748276	0.0750858	0.130182	0.106557	0.0716238	0.0601494
69	Leptobrachella puhoatensis	0.0897328	0.0897124	0.0742238	0.137607	0.118326	0.0743506	0.146194	0.0630527	0.13483	0.0933108	0.0863032	0.0744607	0.136234	0.0780161	0.102599	0.0827159	0.0705923	0.0817776	0.135921	0.0667592	0.0854702	0.0821824	0.110786	0.0632515	0.152732	0.113724	0.160914	0.0669706	0.0868478	0.130866	0.155717	0.106062	0.136234	0.0813952	0.0968873	0.149947	0.121377	0.143524	0.153847	0.0934733	0.0865845	0.230099	0.0666465	0.0742407	0.139255	0.107492	0.0744607	0.0819369
70	Leptobrachella purpuraventra	0.0864535	0.078365	0.0273522	0.121187	0.10571	0.0819183	0.145958	0.0636823	0.117533	0.0381741	0.101098	0.0275129	0.159782	0.0274805	0.0986412	0.113522	0.023968	0.0273906	0.138713	0.0238954	0.0309503	0.0824483	0.121978	0.0636677	0.14845	0.10467	0.171657	0.0309503	0.0906155	0.121786	0.164677	0.10571	0.159782	0.030856	0.0381196	0.145958	0.13391	0.142044	0.145691	0.0928479	0.0781142	0.218911	0.0819369	0.0599592	0.117928	0.110242	0.0676286	0.0751031
71	Leptobrachella purpurus	0.0861533	0.0745713	0.00672872	0.128664	0.113119	0.0781142	0.149366	0.0597565	0.109291	0.0345989	0.100745	0.0274677	0.159782	0.0309066	0.098293	0.10951	0.0204828	0.0204542	0.134278	0.020421	0.0205162	0.0710271	0.113647	0.0525691	0.139902	0.0895773	0.166975	0.0274291	0.0867159	0.117717	0.177277	0.0979695	0.159782	0.0204542	0.0345497	0.13391	0.137576	0.133456	0.153881	0.0963846	0.0855982	0.218479	0.0705923	0.0562589	0.117717	0.109655	0.0564236	0.0786535
72	Leptobrachella pyrrhops	0.147964	0.11332	0.141722	0.101585	0.0563281	0.142963	0.138299	0.118086	0.078518	0.155242	0.110786	0.138269	0.164168	0.155242	0.105524	0.117533	0.129976	0.138522	0.133821	0.138269	0.142963	0.138047	0.1504	0.122585	0.134523	0.101562	0.135016	0.129976	0.126082	0.138238	0.138999	0.125232	0.164168	0.150957	0.154988	0.138999	0.0974774	0.0868678	0.157824	0.147242	0.141722	0.240542	0.125826	0.126741	0.0751809	0.0597565	0.123227	0.122808
73	Leptobrachella sabahmontana	0.154633	0.129947	0.13039	0.127117	0.122752	0.143427	0.139449	0.121732	0.118512	0.161217	0.114438	0.134769	0.162643	0.152014	0.106747	0.140162	0.13039	0.134094	0.0482427	0.134769	0.139449	0.147416	0.151664	0.134554	0.0665341	0.0938785	0.10585	0.126482	0.126885	0.0938571	0.184357	0.146872	0.162643	0.147449	0.165024	0.148727	0.130153	0.122613	0.172554	0.143725	0.15248	0.260631	0.133851	0.14247	0.123819	0.114412	0.143195	0.146938
74	Leptobrachella shangsiensis	0.114106	0.0523928	0.0862834	0.154919	0.1348	0.0598301	0.180748	0.0787534	0.135264	0.106275	0.118512	0.0823057	0.183727	0.0980142	0.11485	0.0750513	0.0857265	0.0904568	0.146872	0.0823057	0.0903193	0.0670538	0.126282	0.0716238	0.144667	0.11332	0.160612	0.0820408	0.0712547	0.135732	0.169356	0.121814	0.183727	0.0939212	0.109925	0.164404	0.150157	0.152298	0.188987	0.121405	0.127407	0.27737	0.0788897	0.082879	0.135732	0.131286	0.0831303	0.0824672
75	Leptobrachella shimentaina	0.052429	0.067413	0.0597565	0.141527	0.125684	0.0894628	0.167287	0.0378857	0.122226	0.0751031	0.10571	0.055988	0.1831	0.0709708	0.0943737	0.102125	0.0522536	0.0636677	0.142439	0.055988	0.056164	0.086173	0.113876	0.0273906	0.15223	0.101252	0.175433	0.0558131	0.0868878	0.138299	0.164096	0.109535	0.1831	0.0670999	0.074991	0.172304	0.129564	0.134644	0.155207	0.0894425	0.110071	0.246395	0.0413857	0.0170262	0.123255	0.106772	0.0275646	0.0488893
76	Leptobrachella shiwandashanensis	0.121623	0.0632515	0.0900251	0.110096	0.122226	0.0629466	0.163824	0.0863229	0.122641	0.10611	0.110414	0.0973512	0.145754	0.0978643	0.106772	0.0928688	0.0858944	0.105361	0.144194	0.0934521	0.101252	0.0595688	0.138299	0.0940859	0.170574	0.117376	0.168791	0.0895976	0.0898685	0.147723	0.172591	0.133727	0.145754	0.105223	0.109754	0.154954	0.141558	0.156369	0.167323	0.117167	0.110836	0.274677	0.0975216	0.0976926	0.118941	0.110985	0.102125	0.0900662
77	Leptobrachella sinorensis	0.105547	0.0867159	0.0592827	0.133214	0.125232	0.0978198	0.145458	0.0900251	0.141495	0.0633441	0.11657	0.0596419	0.163249	0.0593687	0.121187	0.134369	0.0558812	0.0486924	0.147143	0.0521544	0.0524048	0.109875	0.142668	0.0825724	0.161146	0.124812	0.17635	0.0595551	0.113902	0.1348	0.199092	0.122198	0.163249	0.0450028	0.0632515	0.153847	0.159223	0.15445	0.196603	0.108596	0.0631447	0.234409	0.0900251	0.0787534	0.137796	0.125854	0.0867159	0.105922
78	Leptobrachella sola	0.17379	0.155751	0.177915	0.155786	0.151203	0.17698	0.176645	0.15223	0.16851	0.195698	0.153595	0.169073	0.191459	0.191501	0.143991	0.171657	0.168473	0.178556	0.174377	0.169073	0.182749	0.163554	0.185882	0.156816	0.179164	0.159484	0.202088	0.168473	0.168791	0.177915	0.0560694	0.17077	0.191459	0.186596	0.195362	0.199864	0.109875	0.196374	0.0938999	0.181822	0.193864	0.249721	0.181397	0.160612	0.187916	0.160346	0.157076	0.17
79	Leptobrachella suiyangensis	0.101252	0.0968436	0.0237461	0.117349	0.10951	0.0929877	0.137827	0.0743506	0.105686	0.0415631	0.10843	0.0414942	0.156042	0.0378147	0.106062	0.125036	0.0274291	0.0378147	0.12278	0.0342744	0.0414351	0.0784821	0.11769	0.0743336	0.144162	0.10843	0.155207	0.0344359	0.101921	0.125656	0.185882	0.10951	0.156042	0.0273012	0.0415038	0.125882	0.137827	0.129799	0.15019	0.0965516	0.0744607	0.231423	0.0853233	0.078132	0.121786	0.113673	0.078365	0.0936363
80	Leptobrachella sungi	0.0974995	0.0663255	0.0897124	0.154165	0.13391	0.0781142	0.142995	0.0707126	0.114464	0.109004	0.114106	0.078365	0.161522	0.101453	0.106062	0.0939212	0.0744607	0.0938999	0.147931	0.078365	0.0937572	0.0743336	0.114258	0.0669553	0.156816	0.11639	0.17198	0.0708171	0.0781142	0.1467	0.168754	0.113724	0.161522	0.0973512	0.108836	0.164132	0.125261	0.134614	0.164988	0.117167	0.118352	0.239254	0.0816559	0.0744778	0.1467	0.11485	0.0746992	0.0743675
81	Leptobrachella tadungensis	0.125458	0.116932	0.128635	0.0746992	0.0671679	0.133638	0.141785	0.11714	0.0487738	0.136891	0.101741	0.133426	0.158997	0.136891	0.100767	0.125458	0.125232	0.137576	0.138238	0.124812	0.137357	0.125627	0.146161	0.109485	0.12278	0.090574	0.147723	0.125232	0.134124	0.150644	0.157111	0.121814	0.158997	0.132764	0.136674	0.142963	0.0943521	0.0599454	0.151697	0.13833	0.154415	0.229646	0.133004	0.113522	0.0751809	0.0668571	0.11408	0.125911
82	Leptobrachella tamdil	0.097842	0.120998	0.093149	0.15553	0.13833	0.116985	0.16444	0.0930087	0.13977	0.112795	0.110267	0.0894222	0.180283	0.097056	0.0988163	0.138584	0.0854508	0.0890006	0.139481	0.085177	0.089134	0.125486	0.115031	0.0855982	0.17379	0.125289	0.164477	0.0817776	0.126568	0.134399	0.163897	0.146226	0.180283	0.10044	0.116416	0.169468	0.15019	0.156662	0.166773	0.0135775	0.113522	0.227096	0.0819369	0.0742238	0.147997	0.135763	0.0897328	0.105247
83	Leptobrachella tengchongensis	0.101252	0.078365	0.070369	0.14496	0.128664	0.0824483	0.157568	0.0740975	0.133456	0.0893082	0.0940644	0.0744437	0.160683	0.0856176	0.113699	0.0904568	0.0669553	0.0632515	0.131497	0.066744	0.0670691	0.0824483	0.110414	0.0633441	0.144162	0.105038	0.163249	0.0633441	0.0865647	0.117928	0.168436	0.0943737	0.160683	0.0743506	0.0928688	0.171694	0.141238	0.142044	0.16639	0.0934521	0.0828409	0.248347	0.0632515	0.0633587	0.13391	0.110242	0.0710434	0.0858944
84	Leptobrachella tuberosa	0.120998	0.104147	0.0892678	0.129098	0.105686	0.0978198	0.128635	0.0895569	0.102236	0.116777	0.0714838	0.0973292	0.15952	0.116777	0.086114	0.105361	0.0895773	0.0974995	0.122143	0.0935938	0.0900046	0.0857265	0.132526	0.0937359	0.118887	0.0747163	0.125656	0.0858748	0.101229	0.110021	0.164404	0.0827159	0.15952	0.0974995	0.116596	0.139255	0.10968	0.13483	0.171657	0.125036	0.129741	0.215323	0.108596	0.1052	0.114258	0.105874	0.109705	0.109341
85	Leptobrachella ventripunctata	0.118753	0.0670691	0.0948524	0.150644	0.134554	0.0788716	0.153565	0.0791274	0.1504	0.098839	0.107661	0.0907748	0.156007	0.098839	0.110985	0.0638704	0.0942295	0.0991455	0.143894	0.0907748	0.098992	0.0746992	0.0983154	0.083549	0.144667	0.113522	0.168436	0.0904775	0.020421	0.131046	0.165263	0.0901617	0.156007	0.0947068	0.0985119	0.155207	0.125854	0.172918	0.168473	0.130716	0.11467	0.231835	0.0831303	0.0950423	0.15198	0.127175	0.0953362	0.08286
86	Leptobrachella verrucosa	0.052505	0.0750858	0.067298	0.133485	0.11777	0.0899094	0.163824	0.0380653	0.114106	0.0903607	0.118166	0.0634662	0.179588	0.0786716	0.102806	0.102282	0.0596693	0.0786355	0.146905	0.0634662	0.078518	0.0866044	0.121978	0.0415038	0.156816	0.117376	0.175725	0.063266	0.0984893	0.14697	0.16851	0.113522	0.179588	0.0820782	0.0902235	0.164132	0.117349	0.134184	0.151236	0.105223	0.118352	0.247845	0.0484831	0.0239344	0.136014	0.0908928	0.024041	0.0491249
87	Leptobrachella wuhuangmontis	0.102282	0.0633587	0.0863032	0.125486	0.106086	0.0824483	0.154165	0.0677448	0.113345	0.105595	0.122419	0.0749565	0.156042	0.0980365	0.110267	0.0940859	0.0783829	0.0904775	0.150611	0.0749565	0.09034	0.0745883	0.116958	0.0788897	0.147416	0.101098	0.176056	0.0747163	0.0747163	0.138522	0.155242	0.100767	0.156042	0.0939426	0.105433	0.16359	0.12081	0.142305	0.15445	0.129156	0.126568	0.236704	0.0939426	0.0827539	0.118726	0.0943737	0.0792834	0.0755901
88	Leptobrachella wulingensis	0.0745883	0.0777323	0.0239289	0.125656	0.110046	0.0704885	0.14247	0.0558131	0.121978	0.0451631	0.0976483	0.0101367	0.160914	0.0343872	0.090754	0.101252	0.0101065	0.0205114	0.126454	0.00674876	0.0204828	0.0744607	0.105314	0.0558004	0.139902	0.0858748	0.158927	0.0101228	0.0824483	0.122392	0.163824	0.0861533	0.160914	0.0238954	0.0450984	0.138776	0.128895	0.146732	0.158962	0.0777323	0.0784821	0.20564	0.0665492	0.0521663	0.122392	0.106557	0.0596556	0.0744948
89	Leptobrachella wumingensis	0.110096	0.0742238	0.0976704	0.12936	0.11714	0.0855982	0.172266	0.0786355	0.133456	0.113953	0.106772	0.101098	0.153375	0.105595	0.122419	0.0630815	0.0895976	0.117167	0.147656	0.101098	0.116985	0.0709382	0.122641	0.0866044	0.178176	0.132794	0.164096	0.0933108	0.0749393	0.147449	0.163824	0.108979	0.153375	0.112995	0.117612	0.181476	0.121405	0.168547	0.167011	0.12165	0.119373	0.281404	0.0900456	0.0980365	0.145958	0.106416	0.0983379	0.0861927
90	Leptobrachella xishuiensis	0.105385	0.0934521	0.0272631	0.12936	0.121405	0.0970341	0.15815	0.0782662	0.125232	0.0240017	0.108812	0.0379848	0.160081	0.0273012	0.117954	0.121623	0.023968	0.0273906	0.135016	0.0308055	0.0309503	0.0824483	0.125854	0.0709382	0.156816	0.105038	0.167915	0.0309503	0.0984893	0.13391	0.199134	0.1099	0.160081	0.0101367	0.023968	0.142013	0.15815	0.142044	0.170807	0.100265	0.0781142	0.21762	0.0819369	0.0671988	0.12611	0.117928	0.0749565	0.0977148
91	Leptobrachella yeae	0.0897328	0.0781142	0.0380477	0.134124	0.118326	0.0817962	0.155207	0.063266	0.130419	0.0525934	0.10571	0.0239289	0.17	0.0487148	0.110242	0.0979918	0.0169947	0.0275971	0.131046	0.0204828	0.0275581	0.0858748	0.10585	0.0560694	0.144667	0.0900251	0.155173	0.010153	0.0712875	0.130866	0.181091	0.0903193	0.17	0.0310013	0.0525171	0.138999	0.145193	0.151517	0.167915	0.089134	0.0785	0.218094	0.0594686	0.0524169	0.123031	0.114824	0.0599454	0.0822199
92	Leptobrachella yongshunensis	0.0712711	0.0820408	0.0238233	0.121187	0.10571	0.0782483	0.141754	0.0524929	0.117533	0.0523411	0.100921	0.0274227	0.156042	0.0414447	0.094685	0.113522	0.0204495	0.0307552	0.134523	0.0169672	0.0308489	0.0787534	0.11769	0.0524808	0.148173	0.0897328	0.167287	0.0273842	0.0943737	0.125656	0.164677	0.0981422	0.156042	0.0378147	0.0522656	0.138078	0.125656	0.137607	0.137827	0.085177	0.0744607	0.205238	0.0704724	0.0488442	0.121786	0.102236	0.0563281	0.0711816
93	Leptobrachella yingjiangensis	0.0786355	0.105898	0.0670845	0.152024	0.119981	0.105734	0.162714	0.0816744	0.121405	0.0940859	0.117559	0.0784821	0.165336	0.0860433	0.09034	0.127	0.0745713	0.0708171	0.146397	0.0706965	0.0710434	0.110267	0.139224	0.0633587	0.16031	0.105898	0.170733	0.0745713	0.115084	0.129331	0.172228	0.12631	0.165336	0.0783829	0.0976926	0.130449	0.149881	0.129593	0.170452	0.0858944	0.100745	0.226247	0.0596693	0.0596693	0.138047	0.117743	0.0710597	0.0859139
94	Leptobrachella yunkaiensis	0.0489261	0.10143	0.0821824	0.146194	0.150434	0.109004	0.158927	0.0557325	0.131135	0.105758	0.126339	0.0709382	0.19109	0.0937999	0.122447	0.126138	0.0743506	0.0863032	0.159747	0.0709382	0.086173	0.113345	0.130182	0.0522536	0.161756	0.12936	0.175687	0.0707126	0.102441	0.150923	0.17198	0.113902	0.19109	0.0897532	0.105595	0.176645	0.121978	0.159853	0.158997	0.105571	0.134614	0.257214	0.0449489	0.0486336	0.160647	0.131105	0.0524169	0.0671153
95	Leptobrachella yunyangensis	0.089889	0.0747163	0.0383475	0.133214	0.117533	0.0900456	0.163554	0.0744948	0.129535	0.0453795	0.11814	0.038102	0.170324	0.0418312	0.102101	0.109729	0.0309941	0.0419518	0.139193	0.0345909	0.0418914	0.0787714	0.113876	0.0525813	0.135952	0.0937572	0.162981	0.0380477	0.0943953	0.118326	0.17288	0.101585	0.170324	0.0381653	0.0488667	0.147964	0.137357	0.150467	0.181436	0.101252	0.0791092	0.227596	0.0744948	0.0597702	0.130866	0.122198	0.0711816	0.0860629
96	Leptobrachella zhangyapingi	0.108787	0.0891541	0.0781142	0.157859	0.14964	0.104694	0.1667	0.0816559	0.141722	0.0975216	0.117954	0.0894222	0.173498	0.0937785	0.126082	0.101788	0.0781142	0.0932897	0.16001	0.0894222	0.0935938	0.0933108	0.114258	0.0633441	0.169036	0.112596	0.184242	0.0817776	0.09034	0.154667	0.177615	0.106086	0.173498	0.0971814	0.10112	0.171942	0.145691	0.158408	0.172591	0.120998	0.125882	0.263096	0.0779983	0.078132	0.150678	0.130419	0.078365	0.0930297
97	Oreolalax rhodostigmatus	0.199907	0.175801	0.184631	0.235338	0.214937	0.193248	0.243212	0.181515	0.210362	0.198878	0.193289	0.185294	0.208767	0.198878	0.18636	0.189833	0.19288	0.188075	0.205238	0.193576	0.194652	0.193248	0.209131	0.177019	0.204881	0.196023	0.229289	0.19288	0.195027	0.221997	0.239731	0.219923	0.208767	0.198114	0.202725	0.229788	0.200873	0.202291	0.266558	0.203467	0.219587	0.219345	0.177057	0.186003	0.172017	0.184982	0.177993	0.195404
98	Leptobrachium tengchongense	0.240306	0.240111	0.235341	0.237415	0.227944	0.240542	0.239205	0.214943	0.231884	0.241074	0.203732	0.238035	0.222735	0.241074	0.218479	0.219299	0.23713	0.230147	0.252132	0.240591	0.241994	0.245404	0.26424	0.2336	0.260569	0.224175	0.259088	0.23713	0.218865	0.232664	0.243063	0.236183	0.222735	0.235761	0.23581	0.233121	0.211	0.250756	0.23873	0.217376	0.236948	0.247794	0.232714	0.243415	0.241508	0.227953	0.234967	0.220078
[truncated: 50 more columns]
